# Supplementary material for: The Effects of Resistance Training on Pain, Strength, and Function in Osteoarthritis: Systematic Review and Meta-Analysis
Source: J Pers Med. 2024 Nov 30;14(12):1130. doi: 10.3390/jpm14121130 (PMC11676110; doi:10.3390/jpm14121130)
Supplement: Supplementary file 1 [file jpm-14-01130-s001.zip]

Archive with 8 entries (8 files):
- Supplementary Figure S1 Forest plot pain.png
- Supplementary Figure S2 Forest plot strength.png
- Supplementary Figure S3 Forest plot function.png
- Supplementary Figure S4 Funnel plot.png
- Supplementary Figure S5 Trim and fill.png
- Supplementary Table S1 Search strategy.pdf
- Supplementary Table S2 General characteristics.pdf
- Supplementary Table S3 PEDro scale.pdf
